# Supplementary material for: Germination ecology of turnip weed (Rapistrum rugosum (L.) All.) in the northern regions of Australia
Source: PLoS One. 2018 Jul 19;13(7):e0201023. doi: 10.1371/journal.pone.0201023 (PMC6053197; doi:10.1371/journal.pone.0201023)
Supplement: S1 File — (XLSX) [file pone.0201023.s001.xlsx]

## Sheet: Light
Data corresponds to Table 1		Figure 1
Treatment	populations	run	rep	% GERMINATION IN LIGHT	% GERMINATION IN DRAK
T-5/15	Gatton	1	1	33.3333	76.6667
T-5/15	Gatton	1	2	26.6667	80
T-5/15	Gatton	1	3	26.6667	86.6667
T-10/20	Gatton	1	1	63.3333	86.6667
T-10/20	Gatton	1	2	56.6667	73.3333
T-10/20	Gatton	1	3	63.3333	93.3333
T-15/25	Gatton	1	1	66.6667	86.6667
T-15/25	Gatton	1	2	83.3333	86.6667
T-15/25	Gatton	1	3	86.6667	83.3333
T-20/30	Gatton	1	1	63.3333	46.6667
T-20/30	Gatton	1	2	80	36.6667
T-20/30	Gatton	1	3	66.6667	46.6667
T-5/15	Gatton	2	1	20	80
T-5/15	Gatton	2	2	33.3333	83.3333
T-5/15	Gatton	2	3	26.6667	93.3333
T-10/20	Gatton	2	1	76.6667	83.3333
T-10/20	Gatton	2	2	63.3333	93.3333
T-10/20	Gatton	2	3	60	93.3333
T-15/25	Gatton	2	1	63.3333	93.3333
T-15/25	Gatton	2	2	80	83.3333
T-15/25	Gatton	2	3	80	93.3333
T-20/30	Gatton	2	1	80	56.6667
T-20/30	Gatton	2	2	73.3333	43.3333
T-20/30	Gatton	2	3	56.6667	36.6667
T-5/15	S GEORGE	1	1	26.6667	96.6667
T-5/15	S GEORGE	1	2	23.3333	96.6667
T-5/15	S GEORGE	1	3	36.6667	83.3333
T-10/20	S GEORGE	1	1	73.3333	96.6667
T-10/20	S GEORGE	1	2	63.3333	80
T-10/20	S GEORGE	1	3	60	86.6667
T-15/25	S GEORGE	1	1	83.3333	86.6667
T-15/25	S GEORGE	1	2	76.6667	83.3333
T-15/25	S GEORGE	1	3	83.3333	83.3333
T-20/30	S GEORGE	1	1	66.6667	40
T-20/30	S GEORGE	1	2	60	36.6667
T-20/30	S GEORGE	1	3	80	33.3333
T-5/15	S GEORGE	2	1	33.3333	83.3333
T-5/15	S GEORGE	2	2	26.6667	86.6667
T-5/15	S GEORGE	2	3	23.3333	73.3333
T-10/20	S GEORGE	2	1	73.3333	80
T-10/20	S GEORGE	2	2	66.6667	86.6667
T-10/20	S GEORGE	2	3	66.6667	93.3333
T-15/25	S GEORGE	2	1	76.6667	93.3333
T-15/25	S GEORGE	2	2	63.3333	83.3333
T-15/25	S GEORGE	2	3	83.3333	83.3333
T-20/30	S GEORGE	2	1	66.6667	36.6667
T-20/30	S GEORGE	2	2	56.6667	26.6667
T-20/30	S GEORGE	2	3	80	40

## Sheet: Osmotic-potential
Osmotic potential
population	run	op	Temperature	rep	% GERM
Gatton	1	0	15..25	1	76.6667
Gatton	1	0	15..25	2	80
Gatton	1	0	15..25	3	80
Gatton	1	-1	15..25	1	66.6667
Gatton	1	-1	15..25	2	66.6667
Gatton	1	-1	15..25	3	73.3333
Gatton	1	-2	15..25	1	56.6667
Gatton	1	-2	15..25	2	66.6667
Gatton	1	-2	15..25	3	56.6667
Gatton	1	-4	15..25	1	36.6667
Gatton	1	-4	15..25	2	36.6667
Gatton	1	-4	15..25	3	50
Gatton	1	-6	15..25	1	30
Gatton	1	-6	15..25	2	30
Gatton	1	-6	15..25	3	23.3333
Gatton	1	-8	15..25	1	3.33333
Gatton	1	-8	15..25	2	0
Gatton	1	-8	15..25	3	0
Gatton	1	-10	15..25	1	0
Gatton	1	-10	15..25	2	0
Gatton	1	-10	15..25	3	0
Gatton	2	0	15..25	1	76.6667
Gatton	2	0	15..25	2	66.6667
Gatton	2	0	15..25	3	73.3333
Gatton	2	-1	15..25	1	56.6667
Gatton	2	-1	15..25	2	56.6667
Gatton	2	-1	15..25	3	66.6667
Gatton	2	-2	15..25	1	56.6667
Gatton	2	-2	15..25	2	66.6667
Gatton	2	-2	15..25	3	50
Gatton	2	-4	15..25	1	56.6667
Gatton	2	-4	15..25	2	50
Gatton	2	-4	15..25	3	50
Gatton	2	-6	15..25	1	46.6667
Gatton	2	-6	15..25	2	40
Gatton	2	-6	15..25	3	30
Gatton	2	-8	15..25	1	6.66667
Gatton	2	-8	15..25	2	6.66667
Gatton	2	-8	15..25	3	3.33333
Gatton	2	-10	15..25	1	0
Gatton	2	-10	15..25	2	0
Gatton	2	-10	15..25	3	0
S GEORGE	1	0	15..25	1	80
S GEORGE	1	0	15..25	2	80
S GEORGE	1	0	15..25	3	86.6667
S GEORGE	1	-1	15..25	1	56.6667
S GEORGE	1	-1	15..25	2	66.6667
S GEORGE	1	-1	15..25	3	66.6667
S GEORGE	1	-2	15..25	1	63.3333
S GEORGE	1	-2	15..25	2	60
S GEORGE	1	-2	15..25	3	56.6667
S GEORGE	1	-4	15..25	1	53.3333
S GEORGE	1	-4	15..25	2	60
S GEORGE	1	-4	15..25	3	56.6667
S GEORGE	1	-6	15..25	1	40
S GEORGE	1	-6	15..25	2	53.3333
S GEORGE	1	-6	15..25	3	43.3333
S GEORGE	1	-8	15..25	1	0
S GEORGE	1	-8	15..25	2	3.33333
S GEORGE	1	-8	15..25	3	3.33333
S GEORGE	1	-10	15..25	1	0
S GEORGE	1	-10	15..25	2	0
S GEORGE	1	-10	15..25	3	0
S GEORGE	2	0	15..25	1	86.6667
S GEORGE	2	0	15..25	2	76.6667
S GEORGE	2	0	15..25	3	83.3333
S GEORGE	2	-1	15..25	1	76.6667
S GEORGE	2	-1	15..25	2	66.6667
S GEORGE	2	-1	15..25	3	76.6667
S GEORGE	2	-2	15..25	1	56.6667
S GEORGE	2	-2	15..25	2	63.3333
S GEORGE	2	-2	15..25	3	66.6667
S GEORGE	2	-4	15..25	1	40
S GEORGE	2	-4	15..25	2	43.3333
S GEORGE	2	-4	15..25	3	43.3333
S GEORGE	2	-6	15..25	1	33.3333
S GEORGE	2	-6	15..25	2	30
S GEORGE	2	-6	15..25	3	23.3333
S GEORGE	2	-8	15..25	1	3.33333
S GEORGE	2	-8	15..25	2	3.33333
S GEORGE	2	-8	15..25	3	3.33333
S GEORGE	2	-10	15..25	1	0
S GEORGE	2	-10	15..25	2	0
S GEORGE	2	-10	15..25	3	0

## Sheet: Salinity..
POPULATION	RUN	salinity	REP	% GERM
Gatton	1	0	1	76.6667
Gatton	1	0	2	80
Gatton	1	0	3	80
Gatton	1	25	1	80
Gatton	1	25	2	73.3333
Gatton	1	25	3	76.6667
Gatton	1	50	1	66.6667
Gatton	1	50	2	70
Gatton	1	50	3	73.3333
Gatton	1	100	1	20
Gatton	1	100	2	16.6667
Gatton	1	100	3	10
Gatton	1	150	1	3.33333
Gatton	1	150	2	6.66667
Gatton	1	150	3	3.33333
Gatton	1	200	1	0
Gatton	1	200	2	0
Gatton	1	200	3	0
Gatton	1	250	1	0
Gatton	1	250	2	0
Gatton	1	250	3	0
Gatton	2	0	1	80
Gatton	2	0	2	83.3333
Gatton	2	0	3	76.6667
Gatton	2	25	1	80
Gatton	2	25	2	66.6667
Gatton	2	25	3	73.3333
Gatton	2	50	1	63.3333
Gatton	2	50	2	66.6667
Gatton	2	50	3	66.6667
Gatton	2	100	1	30
Gatton	2	100	2	13.3333
Gatton	2	100	3	6.66667
Gatton	2	150	1	6.66667
Gatton	2	150	2	6.66667
Gatton	2	150	3	6.66667
Gatton	2	200	1	0
Gatton	2	200	2	0
Gatton	2	200	3	0
Gatton	2	250	1	0
Gatton	2	250	2	0
Gatton	2	250	3	0
S GEORGE	1	0	1	80
S GEORGE	1	0	2	80
S GEORGE	1	0	3	86.6667
S GEORGE	1	25	1	83.3333
S GEORGE	1	25	2	73.3333
S GEORGE	1	25	3	86.6667
S GEORGE	1	50	1	60
S GEORGE	1	50	2	73.3333
S GEORGE	1	50	3	73.3333
S GEORGE	1	100	1	20
S GEORGE	1	100	2	13.3333
S GEORGE	1	100	3	13.3333
S GEORGE	1	150	1	6.66667
S GEORGE	1	150	2	10
S GEORGE	1	150	3	13.3333
S GEORGE	1	200	1	0
S GEORGE	1	200	2	0
S GEORGE	1	200	3	0
S GEORGE	1	250	1	0
S GEORGE	1	250	2	0
S GEORGE	1	250	3	0
S GEORGE	2	0	1	83.3333
S GEORGE	2	0	2	80
S GEORGE	2	0	3	83.3333
S GEORGE	2	25	1	80
S GEORGE	2	25	2	76.6667
S GEORGE	2	25	3	90
S GEORGE	2	50	1	80
S GEORGE	2	50	2	76.6667
S GEORGE	2	50	3	86.6667
S GEORGE	2	100	1	26.6667
S GEORGE	2	100	2	16.6667
S GEORGE	2	100	3	20
S GEORGE	2	150	1	6.66667
S GEORGE	2	150	2	16.6667
S GEORGE	2	150	3	20
S GEORGE	2	200	1	0
S GEORGE	2	200	2	0
S GEORGE	2	200	3	0
S GEORGE	2	250	1	0
S GEORGE	2	250	2	0
S GEORGE	2	250	3	0

## Sheet: pH.
		RUN	salinity	REP	% GERM
Gatton	DEON	15..25	1	1	76.6667
Gatton	DEON	15..25	2	1	83.3333
Gatton	DEON	15..25	3	1	80
Gatton	4	15..25	1	1	60
Gatton	4	15..25	2	1	60
Gatton	4	15..25	3	1	66.6667
Gatton	5	15..25	1	1	63.3333
Gatton	5	15..25	2	1	66.6667
Gatton	5	15..25	3	1	66.6667
Gatton	6	15..25	1	1	76.6667
Gatton	6	15..25	2	1	76.6667
Gatton	6	15..25	3	1	86.6667
Gatton	7	15..25	1	1	76.6667
Gatton	7	15..25	2	1	76.6667
Gatton	7	15..25	3	1	80
Gatton	8	15..25	1	1	70
Gatton	8	15..25	2	1	66.6667
Gatton	8	15..25	3	1	73.3333
Gatton	9	15..25	1	1	66.6667
Gatton	9	15..25	2	1	66.6667
Gatton	9	15..25	3	1	70
Gatton	10	15..25	1	1	66.6667
Gatton	10	15..25	2	1	63.3333
Gatton	10	15..25	3	1	63.3333
Gatton	DEON	15..25	1	2	73.3333
Gatton	DEON	15..25	2	2	83.3333
Gatton	DEON	15..25	3	2	73.3333
Gatton	4	15..25	1	2	63.3333
Gatton	4	15..25	2	2	60
Gatton	4	15..25	3	2	63.3333
Gatton	5	15..25	1	2	60
Gatton	5	15..25	2	2	63.3333
Gatton	5	15..25	3	2	66.6667
Gatton	6	15..25	1	2	70
Gatton	6	15..25	2	2	73.3333
Gatton	6	15..25	3	2	93.3333
Gatton	7	15..25	1	2	76.6667
Gatton	7	15..25	2	2	76.6667
Gatton	7	15..25	3	2	90
Gatton	8	15..25	1	2	73.3333
Gatton	8	15..25	2	2	66.6667
Gatton	8	15..25	3	2	66.6667
Gatton	9	15..25	1	2	53.3333
Gatton	9	15..25	2	2	53.3333
Gatton	9	15..25	3	2	66.6667
Gatton	10	15..25	1	2	76.6667
Gatton	10	15..25	2	2	53.3333
Gatton	10	15..25	3	2	46.6667
S GEORGE	DEON	15..25	1	1	76.6667
S GEORGE	DEON	15..25	2	1	83.3333
S GEORGE	DEON	15..25	3	1	86.6667
S GEORGE	4	15..25	1	1	66.6667
S GEORGE	4	15..25	2	1	70
S GEORGE	4	15..25	3	1	60
S GEORGE	5	15..25	1	1	63.3333
S GEORGE	5	15..25	2	1	70
S GEORGE	5	15..25	3	1	73.3333
S GEORGE	6	15..25	1	1	76.6667
S GEORGE	6	15..25	2	1	80
S GEORGE	6	15..25	3	1	76.6667
S GEORGE	7	15..25	1	1	80
S GEORGE	7	15..25	2	1	80
S GEORGE	7	15..25	3	1	76.6667
S GEORGE	8	15..25	1	1	70
S GEORGE	8	15..25	2	1	70
S GEORGE	8	15..25	3	1	76.6667
S GEORGE	9	15..25	1	1	66.6667
S GEORGE	9	15..25	2	1	66.6667
S GEORGE	9	15..25	3	1	66.6667
S GEORGE	10	15..25	1	1	60
S GEORGE	10	15..25	2	1	66.6667
S GEORGE	10	15..25	3	1	66.6667
S GEORGE	DEON	15..25	1	2	76.6667
S GEORGE	DEON	15..25	2	2	83.3333
S GEORGE	DEON	15..25	3	2	76.6667
S GEORGE	4	15..25	1	2	60
S GEORGE	4	15..25	2	2	66.6667
S GEORGE	4	15..25	3	2	63.3333
S GEORGE	5	15..25	1	2	56.6667
S GEORGE	5	15..25	2	2	76.6667
S GEORGE	5	15..25	3	2	70
S GEORGE	6	15..25	1	2	66.6667
S GEORGE	6	15..25	2	2	80
S GEORGE	6	15..25	3	2	76.6667
S GEORGE	7	15..25	1	2	80
S GEORGE	7	15..25	2	2	83.3333
S GEORGE	7	15..25	3	2	66.6667
S GEORGE	8	15..25	1	2	66.6667
S GEORGE	8	15..25	2	2	76.6667
S GEORGE	8	15..25	3	2	73.3333
S GEORGE	9	15..25	1	2	73.3333
S GEORGE	9	15..25	2	2	80
S GEORGE	9	15..25	3	2	63.3333
S GEORGE	10	15..25	1	2	60
S GEORGE	10	15..25	2	2	66.6667
S GEORGE	10	15..25	3	2	63.3333

## Sheet: Burial depth.
BURIAL DEPTH
Burial depth	Run	depth	rep	GERM (%)
Gatton	1	0	1	26.6667
Gatton	1	0	2	23.3333
Gatton	1	0	3	26.6667
Gatton	1	0	4	26.6667
Gatton	1	0.5	1	40
Gatton	1	0.5	2	36.6667
Gatton	1	0.5	3	36.6667
Gatton	1	0.5	4	33.3333
Gatton	1	1	1	46.6667
Gatton	1	1	2	50
Gatton	1	1	3	46.6667
Gatton	1	1	4	53.3333
Gatton	1	2	1	26.6667
Gatton	1	2	2	30
Gatton	1	2	3	26.6667
Gatton	1	2	4	30
Gatton	1	4	1	6.66667
Gatton	1	4	2	10
Gatton	1	4	3	6.66667
Gatton	1	4	4	10
Gatton	1	6	1	0
Gatton	1	6	2	0
Gatton	1	6	3	0
Gatton	1	6	4	0
Gatton	2	0	1	23.3333
Gatton	2	0	2	30
Gatton	2	0	3	40
Gatton	2	0	4	30
Gatton	2	0.5	1	30
Gatton	2	0.5	2	33.3333
Gatton	2	0.5	3	40
Gatton	2	0.5	4	46.6667
Gatton	2	1	1	43.3333
Gatton	2	1	2	53.3333
Gatton	2	1	3	50
Gatton	2	1	4	43.3333
Gatton	2	2	1	30
Gatton	2	2	2	36.6667
Gatton	2	2	3	30
Gatton	2	2	4	30
Gatton	2	4	1	13.3333
Gatton	2	4	2	10
Gatton	2	4	3	6.66667
Gatton	2	4	4	10
Gatton	2	6	1	0
Gatton	2	6	2	0
Gatton	2	6	3	0
Gatton	2	6	4	0
S GEORGE	1	0	1	30
S GEORGE	1	0	2	26.6667
S GEORGE	1	0	3	26.6667
S GEORGE	1	0	4	33.3333
S GEORGE	1	0.5	1	46.6667
S GEORGE	1	0.5	2	43.3333
S GEORGE	1	0.5	3	50
S GEORGE	1	0.5	4	40
S GEORGE	1	1	1	50
S GEORGE	1	1	2	56.6667
S GEORGE	1	1	3	46.6667
S GEORGE	1	1	4	50
S GEORGE	1	2	1	33.3333
S GEORGE	1	2	2	30
S GEORGE	1	2	3	26.6667
S GEORGE	1	2	4	26.6667
S GEORGE	1	4	1	10
S GEORGE	1	4	2	10
S GEORGE	1	4	3	6.66667
S GEORGE	1	4	4	10
S GEORGE	1	6	1	0
S GEORGE	1	6	2	0
S GEORGE	1	6	3	0
S GEORGE	1	6	4	0
S GEORGE	2	0	1	33.3333
S GEORGE	2	0	2	36.6667
S GEORGE	2	0	3	33.3333
S GEORGE	2	0	4	46.6667
S GEORGE	2	0.5	1	43.3333
S GEORGE	2	0.5	2	36.6667
S GEORGE	2	0.5	3	50
S GEORGE	2	0.5	4	43.3333
S GEORGE	2	1	1	60
S GEORGE	2	1	2	70
S GEORGE	2	1	3	60
S GEORGE	2	1	4	53.3333
S GEORGE	2	2	1	30
S GEORGE	2	2	2	33.3333
S GEORGE	2	2	3	33.3333
S GEORGE	2	2	4	33.3333
S GEORGE	2	4	1	16.6667
S GEORGE	2	4	2	13.3333
S GEORGE	2	4	3	13.3333
S GEORGE	2	4	4	20
S GEORGE	2	6	1	0
S GEORGE	2	6	2	0
S GEORGE	2	6	3	0
S GEORGE	2	6	4	0
